# Supplementary material for: Influence of Fermentation Beetroot Juice Process on the Physico-Chemical Properties of Spray Dried Powder
Source: Molecules. 2022 Feb 2;27(3):1008. doi: 10.3390/molecules27031008 (PMC8840475; doi:10.3390/molecules27031008)
Supplement: Supplementary file 1 [file molecules-27-01008-s001.zip]

Archive with 1 entries (1 files):
- molecules-1556312-supplementary.pdf
